# Supplementary material for: Quality criteria of nature-based interventions in healthcare facilities: a scoping review
Source: Front Public Health. 2024 Jan 11;11:1327108. doi: 10.3389/fpubh.2023.1327108 (PMC10808570; doi:10.3389/fpubh.2023.1327108)
Supplement: Supplementary file 1 [file Table_1.XLSX]

## Sheet: Overview NBI-studies 
Author	Title	Doi	Year	Country	Study design	Aim of the study	The target people	Type of the care intervention/solution (horticultural, ecotherapy, green care farm ...)	Type of facility (hospital, green care farm, nursing/retirement home, rehabilitation centre, ....	Outcomes	Theoretical/evidence-based theories, frameworks (regarding health nature, human health, and interventions) used in the NBI	Quality of biodiversity	Quality criteria for human health	Quality criteria for intervention processes	Evaluation of nature-based interventions/solutions	Hindrances, barriers, difficulties	Comments and study limitations
Magnussen, IL and Alteren, J and Bondas, T	Human Flourishing with Dignity: A Meta-Ethnography of the Meaning of Gardens for Elderly in Nursing Homes and Residential Care Settings	doi/10.1177/23333936211035743	2021	USA, Norway, China, Sweden, Australia,	Meta-ethnography. In the selected studies: the design of the studies included descriptive, exploratory, grounded theory, and phenomenological approaches. Data collection was conducted using individual or focus group interviews, behavior mapping, field notes, and conversations. All studies relied on textual analyses, such as content or thematic analysis and text condensation.	"Identify and synthesize qualitative studies that describe and illuminate residents’ experiences with gardens while living in nursing homes and residential care environments. Enlarge the knowledge base from the residents’ perspectives and enhance the present use and planning of gardens in nursing homes while seamlessly integrating them in nursing care to improve health and well-being for older pe…	People aged 65 and over, living in nursing homes or residential care settings - 124 participants in total	Gardening, horticulture therapy, activities in the garden (not specified)	Nursing homes, residential care facilities for older people	"The garden in nursing homes and residential care environments is a place to feel a connection with life, to sense and find comfort, to feel healthy and alive, and to relate the past and present."	Not discussed which theoretical frameworks the selected studies used. In this study the authors refer to : "Natural landscapes and gardens have a well-known therapeutic potential and are core features of a healing environment that ensures older people’s emotional , mental , physical, social, psychological, and cognitive health and well-being. Older people living at home considered gardening meani…	Nothing explicit, nothing on biodiversity, nothing on One Health or similar	"(a) Gardens and nature were experienced as places that create and maintain personality, identity, and dignity. (b) Connecting with others. The garden became an arena for making friends and experiencing togetherness, in addition to creating joyful and inclusive social communities. (c) Connecting with nature. Being connected with nature is cardinal in old age when relocated to a nursing home or re…	Not specified	Not specified in the review. The author mentions: "The health of the residents cannot be fully measured, but from the perspective of the older people, it can be experienced when nature becomes part of their life and the care process. Gaining knowledge from the residents’ perspectives is crucial for developing health care services and health policies for the future, and this mechanism may prove to…	"The residents often need help to enter the garden and will also require help to select a preferred activity or place to be alone or with accompaniment. Besides, they would often need help from visiting family and nurses as well. Routines and rules in the nursing home may create an invisible wall that impedes the use of the garden, especially when it is not included in the routines."	Study limitations: "The number of included studies, some methodological weaknesses, and the lack of description concerning th facilitation of mobility aids (Table 1) may have affected the basis for the translation and constitute a limitation."
Ng, L and Oliver, E and Laver, K	Beyond garden design: A review of outdoor occupation in hospital and residential care settings for people with dementia	doi/10.1111/1440-1630.12826	2022	USA, Australia,France, the Netherlands, Sweden. Canada, Norway, United Kingdom	Scoping review	"Assist health professionals and service providers who are planning or updating garden spaces for people with dementia by providing them with examples of which occupations are frequently supported."	People with dementia staying or living in hospitals, subacute rehabilitation facilities, or long-term residential aged care settings, healthcare staff	Gardening, physical exercise, animal-related activities (feeding, caring, …), therapeutic activities and programmes	Hospitals, subacute rehabilitation facilities, or long-term residential aged care settings	"Outdoor spaces for people with dementia varied in design and supported a range of occupations with the most common being social occupations, gardening, and physical activities. Several health benefits were found in the studies. Improvements in activity participation, social connection, mood, agitation, light exposure, and sleep. Engagement, maintaining identity, health, and reduced levels of dis…	Not mentioned	Nothing explicit, nothing on biodiversity, nothing on One Health or similar	"Developing and effectively utilising outdoor spaces for people with dementia is a complex task. It relies on a good understanding of the abilities and needs of older people, goals of the space, the relevant cultural environment and cognitive needs of the targeted users in order to create a meaningful and engaging space. "	"The way in which occupations were run varied between facilities and this appeared to be dependent on the physical features of the outdoor space and also the organisational policies of the facility . Individual characteristics were found to influence the type of outside occupations that were preferredOutdoor spaces should be carefully designed; a mismatch between the users and features of an outd…	Not mentioned in the review	"Restrictions and resource limitations to prevent falls, avoid weather conditions and other risks appeared at times to be prioritised over use of garden spaces to enable physical activity, and manage mood and behaviour. In addition there seems to be limited consideration of the potential for social and occupation promoting benefits of garden environments to enhance existing therapy programmes. Li…	Little evidence of occupational therapist involvement in either the design or use of outdoor spaces. Study limitations:: "This review included research papers published in the last 20 years and so older literature has not been considered. Exclusionn pf studies published in languages other than English so our findings may have limited generalisability to non-Western countries. Three database searc…
Paraskevopoulou, AT and Kamperi, E	Design of hospital healing gardens linked to pre- or post-occupancy research findings	doi.org/10.1016/j.foar.2018.05.004	2018	USA, Australia, France, Italy, China	Systematic analysis of the literature	"Examine the Evidence Based Design (EBD) and post-occupancy evaluation of existing healing gardens of hospitals,summarize EBD recommendations for healing gardens for different users, inform landscapearchitects, healthcare providers, and potential policymakers, andidentify any potential need for further research."	Staff, visitors and patients. Including: people with cancer, psychiatric disorders, Alzheimer and associated diseases. Parents experiencing pregnancy loss including stillbirth, miscarriage, infant death	Evidence Based Designs for healing gardens in hospitals	Hospitals including university hospitals, rehabilitation clinics, childrens hospitals, psychiatric hospitals and general hospitals.	Design outcomes for people with mental disorders, cancer, healthcare staff	Not mentioned	Nothing explicit, nothing on biodiversity, nothing on One Health or similar	All interviewees and testimonies mention in some manner or other the beautyof the garden and all are very sensitive to it.	Several gareden design recommendations for patient, staff, broader community (Table 3 in review of authors)	For pupose of the study: Pre-and post occupancy research. "Pre-and post- occupancy research are important factors of Evidence-based design (EBD).Pre- occupancy research finding sin corporate information generated by clients and users and provide valuable input in EBD projects. Meanwhile, scientific evidence obtained from post-occupancy research is used in the design decision process of EBD projec…	"Insufficient staff and time needed by the staff to introduce the gardens, the lack of educated staff to incorporate the use of the gardens into patient and visitor care, the lack of programs or activities that encourage the use of the gardens by patients and visitors,the lack of signages in the hospitals, and access to wheelchairs for patients in rooms located away from the gardens were found to…	There is a table in the study with evidence based recommendations for the design and the organisational aspects for the healing garden. Study limitations: not discussed.
Moeller, C and King, N and Burr, V and Gibbs, GR and Gomersall, T	Nature-based interventions in institutional and organisational settings: a scoping review	doi.org/10.1080/09603123.2018.1468425	2018	USA, Sweden, France, United Kingdom, Korea, Finland, Australia,	Scoping review	"To scope the literature on nature-based interventions that could be conducted in institutional settings where people reside full-time for care or rehabilitation purposes."	"Any groups of adult participants who are based in an institutional setting, or who were taking part in nature-based interventions for care or rehabilitation purposes that would be feasible to conduct in institutional settings. Across all included studies (n = 85), total participant population was approximately 3208, with some studies not reporting or only inadequately reporting population figure…	"Nature-based programme and nature-based intervention are used alternately. They are not defined specifically, but described by their type: Such programmes are diverse in their design, settings and target populations. Some of the main types are Green Exercise activities (including ‘exercise prescription’ programmes), therapeutic horticulture, wilderness or wild-naturebased activities and programm…	Several kinds of institutions and organizations	"The outcomes of interest in the quantitative studies typically included measures of quality of life, health-related quality of life, and activities of daily living. Gardening and horticulture were perceived as beneficial to both physical and mental wellbeing, and the studies identified a range of mechanisms through which therapeutic benefits were gained. These included: purposeful activities to …	not mentioned	Nothing explicit, nothing on biodiversity, nothing on One Health or similar	"The value of sensory stimulation and physical engagement in the gardens where in addition to gaining increased autonomy and self-confidence through growing and harvesting plants and fruit, participants also appreciated the aesthetic experience including bright colours and smells with reported beneficial effects to their emotional wellbeing."	"Variation in levels of engagement of users: there was substantial variation in terms of the level of active engagement required of participants – some of the interventions comprised only an attractive garden for participants to wander around, while others involved varying levels of engagement with structured gardening activities ranging from flower arrangement and seed nursing, to conservational…	For pupose of the study: "Within the research settings several methods (interviews, observation, use of scales, bio markers, …) were used depending the research design. How the NBI was evaluated by the healthcare facility was not discussed."	"Participants encountered several difficulties resulting partly from a lack of training and being under the effects of medication where conflicts arose between participants when having to perform hard work in bad weather conditions. Type of difficulties not mentioned."	Study limitations: "Due to the time and resource limitations of the project, we have certainly not included all the available literature for each therapy type, and we had to make a trade-off between sensitivity and specificity in our searching strategy. Additionally, as is typical for a scoping review, we have made no attempt to formally assess the quality of the included literature, nor to synth…
Barrett, J and Evans, S and Mapes, N	Green dementia care in accommodation and care settings: a literature review - PDF opgeladen	doi.org/10.1108/HCS-04-2019-0010	2019	United Kingdom	Review	"To examine the recent evidence relating to green (nature-based) dementia care for people living with dementia in long-term accommodation and care settings (housing for older people that provides both accommodation and care, such as residential care homes, nursing homes and extra care housing schemes). The review formed part of a pilot study exploring interaction with nature for people living wit…	People with dementia	Green care of dementia: "Green dementia care refers to a range of outdoor and indoor activities that aim to promote health and wellbeing through interaction with nature for people living with dementia. Implementing nature-based experiences and activities as an intervention for promoting human health and wellbeing has developed into a wide variety of approaches with a diverse terminology (e.g. hor…	"The term “accommodation and care settings” is used to refer to the various types of housing for older people that provide both accommodation and care, such as residential care homes, nursing homes and extra care housing schemes"	"With respect to behaviour and emotional health, the evidence of reduction in agitation is the most convincing. There is also evidence that these benefits may be sustained for hours or for the rest of the day the impact of engaging (passively or actively) with sensory gardens, participating in therapeutic horticultural activities (outdoors or indoors) on behavioural issues, wellbeing and affect B…	Biophilia, Attention Restoration Theory	Nothing explicit, nothing on biodiversity, nothing on One Health or similar	Values of nature:" Qualitative studies have found that people living with dementia value the natural environment for the opportunities it provides for exercise, pleasure, relaxation, fresh air, enjoying the beauty of nature, interacting with nature, observing wildlife, sensory experiences (sights, sounds and smells), social interaction, recall and sharing of memories, self-confidence, freedom and…	"Involving local communities in the nature-based activities at a care setting can result in a reduction in the social isolation of the care setting’s residents and the stigma experienced by residents living with dementia. Key enablers to garden access and use for residents living with dementia include staff education concerning health and safety risks vs benefits and designing the indoor and outd…	"While there are numerous means available to people living with dementia in accommodation and care settings to connect with nature, the evidence base on the health and wellbeing benefits of such a connection is limited and there are notable gaps in the literature. There is also a lack of consistency in the tools and measures used to assess wellbeing outcomes."	"Barriers to such access in accommodation and care settings identified in the literature include: perception of the garden as a hazard with risk of increased falls and other safety concerns (risk averse care culture); staff attitudes and perceptions; lack of staff education and awareness; social prejudice and stigma; limited staff time to accompany residents; limited resources; weather and lack o…	Study limitations: not discussed.
Pieters, HC and Ayala, L and Schneider, A and Wicks, N and Levine-Dickman, A and Clinton, S	Gardening on a psychiatric inpatient unit: Cultivating recovery -	doi.org/10.1016/j.apnu.2018.10.001	2018	USA	Qualitative explorative research - qualitative description inquiry	" To explore and describe the experiences of gardening among adults in an acute psychiatric inpatient setting in the participants' own words"	Psychiatric patients (PSTD, anxiety, depressive disorder)	Horticulture therapy: weekly gardening in group with guidance of 2 occupational therapists.	Residential psychiatry facility	"Patients were motivated to attend by a desire to be outside, learn something new, and simply having the garden group as a part of the day’s group schedule. In describing their experience, participants highlighted the format and structure of the group, staff involvement, experiences with nature, and sensory perceptions. Reflections included ways in which gardening was favorable, how it was descri…	Attention Restoration Theory and Stress Reduction Theory	Nothing explicit, nothing on biodiversity, nothing on One Health or similar	Design garden:" The outdoor deck of the adult inpatient psychiatric unit where there is a raised planter 2.5’ x 10’ filled with non-toxic herbs, succulents, and flowers. Effects on health: The narratives commonly reflected that being in nature offered a form of distraction or way to take a break from inner thoughts and worries. Nature itself was calming and that participating in an activity aroun…	Format and structure: "The group starts indoors in the unit’s dayroom, with time for introductions, and sharing about what each patient may like about nature and/or gardening. The OTs then lead a discussion about the tasks that will be done in the garden that day. The group subsequently moves to the garden where patientsspend 20-25 minutes and choose from an array of garden tasks and activities: …	For purpose of the study: "Building on what participants in their qualitative study self-reported, improved mood, could be measured by validated scales such as the PHQ-9, POMS (Profile of Mood State), the Beck Anxiety Inventory, and/or physiological signs. Utilizing aggression scales such as the Dynamic Appraisal of Situational Aggression (DASA), the Modified Overt Aggression Scale (MOAS) and the…	Not discussed	Only positive outcomes were mentioned. Study limitations: "the results of this novel research are limited by sampling patients who were able to verbalize and function well in a group activity per the clinical assessments of the assigned registered nurse. Thus, the selection may have included those with a higher level of functioning and excluded more acutely ill patients."
de Boer, B and Hamers, JPH and Zwakhalen, SMG and Tan, FES and Beerens, HC and Verbeek, H	Green Care Farms as Innovative Nursing Homes, Promoting Activities and Social Interaction for People With Dementia - PDF opgeladen	doi.org/10.1016/j.jamda.2016.10.013	2017	The Netherlands	A longitudinal observational design was used, including a baseline measurement and 6-month follow-up.	" To investigate whether residents of green care farms that provide 24-hour nursing care participate more in (physical) activities and social interaction compared with residents of other nursing homes."	Residents with dementia	Care and agricultural activities on the green care farms	Green care farms	"Residents living at green care farms are more active than are residents of traditional nursing homes. Another finding was that residents of green care farms come outside more often than did residents of the existing traditional nursing homes."	Not mentioned	Nothing explicit, nothing on biodiversity, nothing on One Health or similar	"The environment involves the presence of animals, plants, and other natural aspects. Possible factors explaining the more active and engaged daily life of residents living at green care farms lie the physical environment and the focus on providing (meaningful) activities incorporated into normal daily care practices. Unique features of green care farms include the presence of animals, stables, g…	Role of healthcare professional: "However, only adding a certain physical environment to a nursing home is not enough. Nursing staff is important in implementing this physical environment and using it to its full potential. More research is needed on effective strategies enabling nursing staff of green care farms to do this".	For purpose of the study: "The MEDLO-tool is a tablet-based observational tool that assesses the residents’ activity, their physical environment, and their social interactions."	Not discussed	Study limitations: "Although the matching procedure increased the comparability between groups in the study, it limits the generalizability of the findings, as the residents of traditional nursing homes included in this study might not represent a “normal” population of a traditional nursing home. although the MEDLO-tool was found to have sufficient interrater reliability, validity of the tool sh…
Lai, CKY and Kwan, RYC and Lo, SKL and Fung, CYY and Lau, JKH and Tse, MMY	Effects of Horticulture on Frail and Prefrail Nursing Home Residents: A Randomized Controlled Trial - pdf opgeladen	doi.org/10.1016/j.jamda.2018.04.002	2018	China	Qualitative descriptive approach	"To explore the perceptions and experiences of a group of frail and/or pre‐frail older nursing home residents in relation to horticultural therapy."	Frail nursing home residents	"Horticultural therapy, which involves the use of horticultural activities to achieve specific therapeutic or rehabilitative goals “to maximize social, cognitive, physical and/or psychological functioning and/or to enhance general health and wellness”. Horiculture therapy: a qualified horticultural therapist conducted a one‐hour weekly horticultural therapy session for eight consecutive weeks, as…	Nursing home for elderly	"Horticultural therapy is an enjoyable activity and a good pastime in nursing home; Joining the programme made me happier; Horticultural activities facilitated socialization among the residents. horticultural therapy, found in this study to have engaged the participants physically and mentally by giving purpose and meaning to their lives. It appeared that in the horticultural therapy programme, t…	Not mentioned specifcally, but use of principles of horticulture therapy	Nothing explicit, nothing on biodiversity, nothing on One Health or similar	Use of principles of HT: "These principles included the following: (a) the plants that are used should be hardy and easy to procure in the market; (b) there should be enough flexibility in conducting the sessions to accommodate changes in the weather for the comfort and safety of the residents; (c) the plants that are used should be those that show a sense of continuity and cyclical development i…	Not discussed	Not mentioned in the review	"Nursing staff did not actively initiate horticultural therapy‐related dialogue with residents. Very few staff members in the home spoke about the horticultural therapy activities with them or initiated conversations on horticultural therapy‐related topics outside of the sessions. The participants also expressed the opinion that both the staff and their families who visited were too busy to engag…	Study limitations: "The sample was restricted to participants from only four homes run by the same NGO. This may affect the transferability of the study's findings to other residential care settings."
Carlson K and Kingsley J and Strimaitis C and Birnbaum S and Quinn T and Espinoza R and Rapaport A	Nature-based Group Therapy Reflections: A Grounded Theory Study. PDF opgeladen	doi.org/10.1177/0193945920929950	2020	USA	Grounded theory study	"To understand the processes of maintaining nature-based therapeutic groups and the value of the activities to patients in a psychiatric inpatient setting"	Participants’ ages ranged from 19–75 years. Patients with various diagnoses, including major depression, post-traumatic stress disorder, anxiety disorders, and co-occurring substance use disorders	"Nature-based activities for groups included flower arranging, seed planting, garden care, and seedling propagation. Socialization and connection among staff and patients occurred while caring for the plants, flowers, and garden. 18 Individual sessions with 75 participants."	Hospital	"Using senses, aesthetics and positivity, slowing down, relaxing and learning, autonomy and purposefulness, Social Interaction, Caring as Personal Agency. Loving as Extension of Self. A theoretical framework of Sensing-Thinking (Sense-cognition-thinking processes are part of the initial experiences during the nature-based activities. This was described as a type of awakening experience, with atte…	"Linking ecological values with social and therapeutic dimensions has taken on a critical meaning as humans have become increasingly destructive toward natural environments. Theories about the mechanism of action of nature-based interventions can be divided into several schools of thought. One, emphasizes the stress-reduction effects of nature-based experiences; A second approach focuses specific…	Nothing explicit, nothing on biodiversity, nothing on One Health or similar	Elements of the NBI: Using the Senses: "Perceptions of the benefits of nature-based therapy groups led to a nuanced understanding of the effects produced by being in contact with nature in the “here and now”". "A theoretical framework of dimensions evoked by being in nature: Sensing-Thinking (Sense-cognition-thinking processes are part of the initial experiences during the nature-based activities…	Format and structure: "Groups opened with a brief introduction and check in with participants. The group process was not overly structured and developed organically, as patient interest and conversation emerged and directed activities. During activities, patients reflected on their physical senses as they arranged and cared for plants and flowers. Conversations about prior encounters with nature …	For the purrpose of he research: "Ten minutes were reserved at the end of each session for patients to fill out a single-page semi-structured survey about the session experience. No specific guidance was provided, and patients who opted not to fill out the survey were able to either stay in the room and debrief or to leave while the others completed their entries. Groups were evaluated by patient…	Not discussed	Studies of the therapeutic benefits of nature-based programming are heterogenous, representing a multiplicity of settings, populations, program designs, outcome measures, and underlying philosophical principles, which makes it difficult to generalize the program. Study limitations: not discussed.
Hall, J and Mitchell, G and Webber, C and Johnson, K	Effect of horticultural therapy on wellbeing among dementia day care programme participants: A mixed-methods study (Innovative Practice)	doi.org/10.1177/1471301216643	2018	Canada	Observational study	"To assess if and how day programme providers could increase client engagement in horticultural activities on both physical and emotional level by adopting an improved garden design and recreational programming that is built on client strengths (i.e. interest and past history with gardening) and promote client selfdetermination compared to more traditional and more staff directed day programme ac…	Following this purposive sampling, a total of 14 Alzheimer Outreach Services’ clients, who are in the early stages of Alzheimer disease or related dementia, were recruited to participate in the horticultural therapy programme.	"During the 2006 rebuild of McCormick Home, Alzheimer Outreach Services was provided with a generous garden space, designed and landscaped to make it a ‘dementia friendly’ environment based on best practice knowledge available at that time. Having used the garden extensively for the past eight years, staff experience indicated that the design could be improved to invite more engagement and indepe…	"Alzheimer Outreach Services of McCormick Home is a community support programme attached to a long-term care home (McCormick Home) serving clients living with dementia and their caregivers. It has been operating since 1985 as a not-for-profit specialized adult day programme located in South-Western Ontario, Canada."	"Dementia care mapping confirmed that horticultural therapy enhanced the wellbeing of participants who took part in this study. Over 75% of the time participants were in wellbeing whilst engaging in horticultural therapy. Between 15 and 20% of the time participants were in a neutral mood while engaging with horticultural therapy. There was only a small amount of occasions when horticultural thera…	Design garden based on: "designed and landscaped to make it a ‘dementia friendly’ environment based on best practice knowledge available at that time."	Nothing explicit, nothing on biodiversity, nothing on One Health or similar	"Having used the garden extensively for the past eight years, staff experience indicated that the design could be improved to invite more engagement and independent client involvement in the garden-related activities. The McCormick Home Foundation worked with an architect to design six independent garden flower beds that could be used for a therapeutic garden project for those living with dementi…	"One of the most interesting findings from this study was that participants did not exhibit significant differences between levels of wellbeing or engagement whether activities were structured (i.e. led by a member of the recreation team) or unstructured (i.e. led by the person without direct influence from the recreation team). The structured activities which occurred most frequently included: a…	For the purpose of the study: "The observational tool used was ‘dementia care mapping’, which is a tool where in researchers assess apparent wellbeing and engagement in people living with dementia. This is achieved by recording a behaviour category code and a score of between −5 and +5 for the person’s level of wellbeing or engagement every 5 minutes. In this study, observations were structured a…	"The following risks and barriers were noted from this study: consideration related to falls, light sunburn, potential dehydration, consumption of non-ripened food from the sensory pot, feeling too warm even when sitting in shade and fatigue through overstimulation. As noted earlier in the dementia care maps, these findings did not occur frequently but do require noting so as to highlight the pot…	Study limitations: "focused on people in the early stages of dementia so application to people living in the advanced stages of the disease may be difficult. A second limitation may be the number of participants which will make generalization of data difficult."
White, PCL and Wyatt, J and Chalfont, G and Bland, JM and Neale, C and Trepel, D and Graham, H ENKEL EXPOSURE? Includeren? Niet eens wandelen of zo, ..	Exposure to nature gardens has time-dependent associations with mood improvements for people with mid- and late-stage dementia: Innovative practice	doi.org/10.1177/1471301217723772	2018		Observational study	"To examine change in mood of people with mid- to late-stage dementia following carermediated exposure to a nature-rich garden. To investigate specifically the associations between duration of exposure to nature and changes in mood for people at any stage of dementia."	Dementia care facility. The residents in the study were in the middle to later stages of dementia, and the patients themselves, their families and carers were informed about the service development exercise being conducted.	exposure to a nature garden	Dementia care facility, nursing home	"Mood level of resident before going outdoors (carer-assessed score on a scale of 1–3, representing poor, medium and good, respectively), time spent outdoors based on carer observation, and mood level of resident after returning indoors again (carer-assessed score as previously."		External spaces had been extensively renovated and enhanced to encourage outdoor activity, through the provision of diverse planting including fruit trees and vegetable beds, and both passive and active spaces, following previously established guidelines.		"The purpose was to evaluate the effectiveness of the service development which comprised garden design, implementation and staff training. The nature-enhanced garden created at the nursing home, which formed the case study for this research, is just one example of a beneficial outdoor space for dementia care. Further investigation could also be made into the wide range of green spaces known to b…	For the purpose of the study: "Carer-assessed measures to evaluate change in mood of residents with mid- to late-stage dementia following exposure to a nature garden. The data were derived from primary caregivers and activity coordinators, who were asked to complete datasheets on outdoor experiences of residents. Resident numbers were randomly assigned and anonymised, and data were collected on d…	"It should be recognised that both this patient group and nature as an intervention pose considerable challenges for a methodologically robust intervention study."	Limited to exposure with nature, no actiities. However interesting as a certain design for the garden was used. They speak about a 'nature-enhanced garden'. Study limitations: "It should be recognised that both this patient group and nature as an intervention pose considerable challenges for a methodologically robust intervention study. The approach was observational, and causality should not be …
James, G and Kidd, K and Cooley, SJ and Fenton, K	The Feasibility of Outdoor Psychology Sessions in an Adult Mental Health Inpatient Rehabilitation Unit: Service User and Psychologist Perspectives	doi.org/10.3389/fpsyg.2021.769590	2021	United Kingdom	Mixed method approach	"To explore service users’ and clinical psychologists’ perspectives on the feasibility of conducting outdoor therapy within the service."	Adult Mental Health Inpatient Rehabilitation Unit	Outdoor Psychology Sessions in an Adult Mental Health Inpatient Rehabilitation Unit: outdoor therapy when facilitated by clinical psychologists within an inpatient mental health service. Outdoor therapy, nature exposure	Study took place across two inpatient units, with 40 open ward beds and eight high dependency unit beds, within an NHS adult inpatient mental health rehabilitation service located in central England.	"Experienced emotional and physiological restoration & easier to self-regulate in an outdoor environment, suggesting their cognitive functioning was supported by being outdoors. Outdoor sessions were cited to support SUs to manage side effects of medication and build confidence being outdoors for SUs engaging in exposure interventions and other types of therapy. These are important elements in su…	Biophilia hypothesis. Stress Reduction Theory.	Nothing explicit, nothing on biodiversity, nothing on One Health or similar	Utilising a person-centred approach. The value of multi-disciplinary team support. Enhancing therapeutic engagement. Managing confidentiality. Physical health and safety.	"Quantitative and qualitative data demonstrated high service user satisfaction with therapeutic alliance and comfort outdoors. Six themes were identified: utilising a personcentred approach; the value of multi-disciplinary team support; enhancing therapeutic engagement; the benefits of time away from the ward; managing confidentiality; physical health and safety."	For the purpose of the study: "A mixed-method approach was underpinned by critical realist philosophy. Three psychologists maintained reflective diaries following outdoor therapy sessions with 16 service users (SUs). A subsample of 14 SUs completed scales measuring therapeutic alliance and comfort during outdoor sessions. A subsample of eight SUs participated in semi-structured interviews. Data w…	"Due to the unpredictability of outdoor working, risks and practical issues were identified during outdoor sessions. These included challenges in maintaining confidentiality and relational boundaries, and keeping physically safe in different types of weather and environments. These risks were cited to occasionally disrupt outdoor sessions, but were not reported to be overly hindering and were usu…	Study limitations: "Service users were interviewed by a psychologist who was not their regular psychologist in an attempt to minimise bias and demand characteristics. However, SRS were completed with SUs’ regular psychologists during therapy and therefore may have influenced the validity of SUs’ responses. Further, SRS scores must be interpreted with caution as the psychometric properties of the …
Jonveaux, TR and Batt, M and Fescharek, R and Benetos, A and Trognon, A and Chuzeville, SB and Pop, A and Jacob, C and Yzoard, M and Demarche, L and Soulon, L and Malerba, G and Bouvel, B	Healing Gardens and Cognitive Behavioral Units in the Management of Alzheimer's Disease Patients: The Nancy Experience	doi.org/10.3233/JAD-121657	2013	France	Qualitative study with pre-and post occupancy research	"To describe the various steps of the process that led to the creation of this garden: the collection of experiences and information by a pilot group, surveys of patients, visitors, and caregivers before and after establishment of the garden, and implementation of a multi-professional group project."	People with alzheimer disease	Healing garden	Unit for alzheimer disease	"General objectives and recommendations of healing gardens were taken into account. Caregivers reported a positive effect of maintaining the gardening habits of the patients whom they accompany and guide along. During this activity, the communication between caregiver and care recipient is considered to be improved. The introduction of sensory elements such as varied scents, colors, textures, and…	For the design: the approach was inspired from the work of Clare Cooper Marcus, a landscape architect, who has performed a remarkable synthesis of recommendations for various types of hospital and non-hospital care settings	Nothing explicit, nothing on biodiversity, nothing on One Health or similar	"General design recommendations: Avoid glare phenomena because of eye diseases associated with aging, in particular age-related degeneration, which can induce withdrawal and refusal to go out to the garden; a gradual transition zone in terms of lighting from inside the building to the garden along with non-reflective flooring or walkways are recommended; Compliance with hospital standards: hygien…	"It is only after the initial geriatric assessment that permission to walk alone in the garden is given by the physician; this permission is regularly re-evaluated during the stay by the medical team. Multidisciplinary: The furniture combines items that are fixed with others that are moveable, sturdy, durable, and light, whose size and shape should be chosen in consultation with an occupational t…	"Many questions remain open to further research: is there an optimal (i.e., duration, frequency, etc.) exposure? Can each design principle be validated independently? Various assessment methods are possible and require validated tools and studies at the individual and small group level, whether it be on the appropriation of the garden, the self-feeling of the subject, or by quantitative methods. …	"The main reason for not going in the garden was the fear of experiencing accidents such as falling (30%). Although there are general recommendations for the appropriate design of such gardens as well as evidence for the beneficial effects of therapeutic gardens on AD patients, during our survey of geriatric nursing homes, we noted a notable contrast between available equipment and adapted archit…	Study limitations:"A limitation of this work is due to the relatively low number of responses received from other regional institutions (one third of institutions provided responses). In order to constitute a homogeneous group, we chose to limit ourselves to institutions in the region located in an environment similar to ours—the Nancy Urban Community. Limiting the surveys to the spring-summer pe…
Oh, YA and Park, SA and Ahn, BE	Assessment of the psychopathological effects of a horticultural therapy program in patients with schizophrenia	doi.org/10.1016/j.ctim.2017.11.019	2018	Korea	Pre and post test design of experimental and control groups	"To assess the psychopathological effects of participation in a 10-session horticultural therapy program in patients with schizophrenia."	Twenty-eight Korean patients with schizophrenia	Horticulture therapy: "A 10-session horticultural therapy program was designed around various plant cultivating activities, such as making plant beds, planting transplants, watering, weeding, fertilizing, and harvesting. Seasonal plants, vegetables, herbs and fruits, were chosen for the horticultural therapy program. A 991.7 m2 garden plot on a farm located in Suwon, South Korea, was used for thi…	Mental health clinic; rehabilitation centre	"The schizophrenic patients in the horticultural therapy group showed significantly improved clinical symptoms of schizophrenia after the 10-session horticultural therapy program. The schizophrenic patients in the horticultural therapy group significantly improved in terms of positive, negative, and general symptoms after the 10-session horticultural therapy program."	Not mentioned, except literature on horticultural therapy. In the discussion reference to Attention restoration theory.	Nothing explicit, nothing on biodiversity, nothing on One Health or similar	Intensity of guidance: "The horticultural therapy program was run by two horticultural therapists certified by the Korean Horticultural Therapy Association, and one volunteer. Three individuals who were in charge of the mental health rehabilitation centers supervised each session (guidance and supervision) ." "Working together with others (social aspect) in the garden may provide an opportunity f…	Level and type of guidance (lessons, instructions, demonstration, presence of horticultural therapists; supervision by HCP of rehabilitation): "The participants received explanations and demonstrations of the gardening activities in each session from the instructors. Then, a list of work that needed to be done in the garden was provided, and each participant performed the work in every session. T…	For the purpose of the study: "A psychiatrist evaluated the psychopathological symptoms of patients with schizophrenia in both groups, using two evaluation forms. The psychiatrist visited the centers that the patients were involved in Suwon, South Korea in the pre and post assessment period (each one week). The evaluation time of each patient was completed within an hour. To assess the positive a…	Not discussed	Study limitations: "Future studies need to have a larger number of subjects to generalize the results and to investigate the long-term effects of a horticultural therapy program for patients with schizophrenia with chronic symptoms. Moreover, it is necessary to compare the difference between age range and gender."
(italic=citations)
